# Supplementary material for: Blocking apoptosis promotes survival and alters developmental dynamics of human retinal ganglion cells in retinal organoids
Source: Cell Rep. Author manuscript; Available in PMC 2026 May 18. (PMC13181862; doi:10.1016/j.celrep.2026.117270)
Supplement: 2 [file NIHMS2170850-supplement-2.xlsx]

## Sheet: Table S1
Table S1. Maturation-associated genes used for maturation score, related to Fig. 4 and S7
Cluster 2 (mid-late RGC maturation genes)						Cluster 3 (late RGC maturation genes)
DAB1		MAN1A1		LHFPL6		KCND3		SAMD3		ARHGAP6
CRIM1		NKAIN2		KLHL1		USH2A		GALNT17		PTCHD1-AS
LRRTM4		UTRN		OBI1-AS1		SUSD4		CALN1		DMD
DPP10		UST		GPC6		RYR2		ZNF804B		IL1RAPL2
TMEFF2		VWC2		MYO16		CHRM3		CSMD1
PLCL1		DPP6		NPAS3		SNTG2		DLC1
FHIT		SGCZ		MDGA2		CNTNAP5		LINC01606
PTPRG		NEFM		NRXN3		SCN1A		RSPO2
ROBO1		UNC5D		CHRM5		VWC2L		ADCY8
CADM2		ZMAT4		MEIS2		EPHA4		FAM135B
EPHA3		SNTG1		RBFOX1		SERPINE2		PCSK5
CPNE4		NKAIN3		XYLT1		DOCK10		CACNB2
CLSTN2		RALYL		WWOX		CHL1		NEBL
IQCJ-SCHIP1		CSMD3		CDH13		THRB		PCDH15
NLGN1		PLXDC2		SHISA6		CACNA2D3		GRID1
KCNMB2		PRKG1		ASIC2		PRICKLE2		MAML2
SLIT2		SOX6		CA10		FGF12		GRIK4
KCNIP4		LUZP2		DLGAP1		SLC4A4		GRIN2B
RASGEF1B		PAUPAR		PIEZO2		INPP4B		PRICKLE1
UNC5C		MIR4300HG		LINC00907		SPOCK3		KCNC2
NDST4		KIRREL3		RIT2		ADCY2		PCDH9-AS2
CDH18		PDE3A		DCC		CDH10		HS6ST3
MAST4		SOX5		TSHZ2		RAI14		UNC13C
EFNA5		TAFA2		NCAM2		LINC02197		SHISA9
FSTL4		TRHDE		PCDH11X		KCNN2		CACNG3
GRIA1		NAV3		TENM1		TRPC7		ZBTB7C
GABRB2		TMEM132D				PTCHD4		GRIK1
TFAP2D		MTUS2				LAMA4		PCP4
